# Supplementary material for: Advancements in Microfluidic Cassette-Based iMiDEV™ Technology for Production of L-[11C]Methionine and [11C]Choline
Source: Pharmaceuticals (Basel). 2024 Feb 15;17(2):250. doi: 10.3390/ph17020250 (PMC10891588; doi:10.3390/ph17020250)
Supplement: Supplementary file 1 [file pharmaceuticals-17-00250-s001.zip]

Archive with 1 entries (1 files):
- pharmaceuticals-2842834-supplementary.pdf
